# Supplementary material for: Enhanced detection of cell-free DNA (cfDNA) enables its use as a reliable biomarker for diagnosis and prognosis of gastric cancer
Source: PLoS One. 2020 Dec 2;15(12):e0242145. doi: 10.1371/journal.pone.0242145 (PMC7710035; doi:10.1371/journal.pone.0242145)
Supplement: S1 File — (ZIP) [file pone.0242145.s008.zip › S1_File.xlsx]

## Sheet: Malignant
General Information			cfDNA Levels			Blood Antigens				Tumor Status							Overall Survival		Disease-free Survival
ID	Age	Sex (W/M)	cfDNA, Bead (ng/µL)	cfDNA, Kit (ng/µL)	cfHER2 DNA (HER2/RPP30)	LDH (U/L)	CRP (ng/µL)	CEA (ng/mL)	CA19-9 (ng/mL)	T stage	N stage	M stage	Lauren's Classification	Differentiation	Histological Subtype	HER2 Expression	OS (1 - dead/ 0 -live)	OS Duration (Month)	DFS (1 - dead/ 0 - live)	DFS Duration (Month)
M1	81	M	14.563	13.42	0.454	379	5.7	0.66	5.91	4	3	1	Diffuse type	poorly	poorly cohesive carcinoma	2	0	22.87	0	22.87
M2	56	M	11.676	11.8	1.424	425	6.7	2.58	8.4	4	3	0	Diffuse type	poorly	poorly cohesive carcinoma	1	0	56.2	0	56.2
M3	56	M	0.226	0.86	1.156	272	0.5	1.15	2.55	4	3	0	Diffuse type	poorly	poorly cohesive adenocarcinoma	0	1	11.8	1	11.8
M4	57	M	0.063	0	1.423	370	0.3	0.89	29.11	4	3	0	Diffuse type	poorly	poorly cohesive carcinoma	0	1	19.97	1	19.97
M5	69	M	16.296	23.59	0.613	403	0.3	0.84	24.54	4	3	1	Mixed type	poorly	tubular adenocarcinoma	1	1	44.17	1	44.17
M6	54	M	16.023	0.35	2.182	328	0.4	1.72	3.92	4	3	1	Intestinal type	moderately to poorly	tubular adenocarcinoma	1	1	4.73	1	4.73
M7	72	W	18.993	20.74	0.282	411	0.9	2.19	2.09	4	3	0	Intestinal type	moderately	tubular adenocarcinoma	3	1	6.17	1	6.17
M8	73	M	0.186	0.09	28.277	291	3.7	10.09	2	4	3	0	Intestinal type	poorly	papillary adenocarcinoma	2	1	17.2	1	17.2
M9	82	W	13.781	0	8.564	679	0.1	90.87		4	3	1	Diffuse type	poorly	poorly cohesive adenocarcinoma	1	0	18.83	0	18.83
M10	75	M	0.298	0.17	4.673	344	8.9	3.16		4	3	0	Mixed type	poorly	poorly cohesive carcinoma	2	0	55.43	1	12.53
M11	79	M	8.761	9.33	0.653	352	0.5	1.12	13.82	4	3	1	Diffuse type	poorly	tubular adenocarcinoma	0	0	63.13	0	63.13
M12	83	W	15.283	0.13	0.702	281	0.5	2.1	2.46	4	1	0	Intestinal type	moderately	tubular adenocarcinoma	0	1	3.57	1	3.57
M13	40	W	0	0.3	1.12	403	0.7	0.89	17.55	4	1	0	Intestinal type	moderately	tubular adenocarcinoma	3	1	34.43	1	34.43
M14	56	W	11.178	0	1.406	311	0.5	2.24	10.4	4	3	1	Diffuse type	poorly	poorly cohesive carcinoma	1	0	52.17	1	10.27
M15	61	M	0.231	0	0.82	350	0.5	1.48	29.2	4	3	0	Diffuse type	poorly	poorly cohesive carcinoma	2	0	16.23	1	6
M16	46	M	0.088	0.12	52.246	402	0.6	1.01	9.73	4	3	0	Diffuse type	poorly	tubular adenocarcinoma	3	0	11.13	0	11.13
M17	70	M	2.136	0	0.788	398	5.4	4.24		4	3	0	Diffuse type	poorly	poorly cohesive carcinoma	0	1	42.43	1	42.43
M18	51	W	0.051	0.08	4.972	423	17.7	1.64	22.98	4	2	0	Intestinal type	moderately	tubular adenocarcinoma, Intestinal type	3	1	19.8	1	19.8
M19	67	W	0	4.59	1.332	413	0.5	4.66	36.87	4	0	0	Intestinal type	moderately	tubular adenocarcinoma	1	1	4.77	1	4.77
M20	62	M	14.598	0	0.373	325	6.2	3.8	5.13	4	2	1	Diffuse type	poorly	poorly cohesive carcinoma	0	0	34.33	0	34.33
M21	54	M	12.806	0.15	1.373	276	1.8	2.5	0.6	4	2	0	Intestinal type	moderately	tubular adenocarcinoma	0	0	20.77	0	20.77
M22	52	M	0.516	0.35	5.064	481	0.5	21.63		4	3	0	Intestinal type	moderately	tubular adenocarcinoma	3	1	15.87	1	15.87
M23	66	M	0.051	0	4.87	511	0.29	2.77	16.65	4	3	0	Intestinal type	moderately	tubular adenocacinoma	3	1	13.17	1	13.17
M24	50	M	0.233	0	0.26	417	6.4	3.32	8.74	4	2	1	Intestinal type	poorly	tubular adenocaricnoma	1	0	52.9	0	63.13
M25	59	M	0.268	0.02	0.917	742	1	4.46	22.89	4	1	0	Intestinal type	moderately	tubular adenocarcinoma	1	0	65.37	1	53.03
M26	76	M	24.073	12.37	2.168	413	0.1	3.28	8.39	4	3	0	Intestinal type	moderately	tubular adenocarcinoma	0	1	9.33	1	9.33
M27	65	M	11.743	24.1	1.94	437	6.3	0.97	0.6	4	0	0	Diffuse type	poorly	poorly cohesive carcinoma	0	0	18.4	0	18.4
M28	63	M	0.098	0.17	1.11	408	0.3	3.84	14.79	4	1	0	diffuse type	poorly	poorly cohesive carcinoma	1	1	34	1	34
M29	76	M	0	0	2.383	375	0.6	0.23	5.17	4	2	0	Intestinal type	moderately	tubular adenocarcinoma	3	0	21.4	0	21.4
M30	82	M	0.138	0.11	1.372	390	0.3	1.23	13.37	4	3	0	Diffuse type	poorly	tubular adenocarcinoma	0	0	17.23	0	17.23
M31	68	M	3.363	0.11	0.615	401	7.9	4.07	0.6	4	3	1	Diffuse type	poorly	poorly cohesive carcinoma	1	0	53.43	0	53.43
M32	73	W	0.103	0.04	0.076	643	0.5	2.42		4	1	0	Intestinal type	moderately	tubular adenocarcinoma	0	0	19.27	0	19.27
M33	51	M	0	0.13	0	265	12	2.57	2	4	3	0	Intestinal type	moderately	tubular adenocarcinoma	3	1	9.67	1	9.67
M34	54	M	8.886	0.25	3.072	325	0.1	3.2	12.5	4	3	0	Intestinal type	moderately	papillary adenocarcinoma	2	0	22.3	0	22.3
M35	66	M	0.096	0.11	3.488	334	8.8	8.26	2	4	0	0	Intestinal type	moderately to poorly	tubular adenocarcinoma	3	0	37.8	0	37.8
M36	71	W	7.871	12.09	0.146	428	0.3	1.04		4	3	0	Intestinal type	moderately	tubular adenocarcinoma	2	0	45.43	1	30.5
M37	73	W	12.313	13.43	0.208	312	0.1	1500		4	0	0	Intestinal type	moderately	tubular adenocacinoma	2	1	43.27	1	43.27
M38	83	W	0	0.21	0.516	226	0.29	1.59	23.23	3	3	0	Intestinal type	moderatley	tubular adenocarcinoma, Intestinal type	0	0	14.83	0	14.83
M39	74	M	0	13.91	0.362	657	0.1	19.65	6.97	3	2	0	Intestinal type	moderately	tubular adenocarcinoma	1	1	2.3	1	2.3
M40	69	M	0	0.14	0.622	387	0.5	3.51	23.65	3	1	0	Diffuse type	poorly	poorly cohesive carcinoma	0	0	95.8	0	95.8
M41	66	M	0.101	0.02	0.6	287	13.8	92.04	23.19	3	2	0	Intestinal type	moderately	papillary adenocarcinoma	3	1	10	1	10
M42	70	W	0	0.26	0.143	342	0.7	4.81	117.64	3	3	0	Diffuse type	poorly	poorly cohesive carcinoma	1	1	32.57	1	32.57
M43	62	M	0.181	0.03	0	498	0.5	4.69	7.88	3	3	0	Intestinal type	moderately	tubular adenocarcinoma	2	0	22.3	1	20.47
M44	74	W	0.018	0.17	0.143	401	0.6	3.26	6.9	3	2	1	Intestinal type	moderately	tubular adenocarcinoma	1	1	25.6	1	25.6
M45	60	M	0.306	0.06	0.131	389	0.4	1.89		3	0	0	Diffuse type	poorly	poorly cohesive carcinoma	0	0	11.9	0	11.9
M46	66	M	0.403	0.73	0.134	336	0.2	0.87	8.18	3	3	0	Diffuse type	poorly	poorly cohesive carcinoma	2	0	41.7	0	41.7
M47	71	W	0	0.06	0	413	17.6	2.95	5.49	3	3	0	diffuse type	poorly	poorly cohesive carcinoma	1	0	51.37	0	51.37
M48	69	M	17.623	8.93	0.379	278	5.7	0.923	5.84	3	3	0	Diffuse type	poorly	poorly cohesive carcinoma	0	0	52.27	0	52.27
M49	79	W	0.228	0.08	38.682	621	0.2	2.21	2.33	3	2	0	Intestinal type	moderately	tubular adenocarcinoma	3	0	42.4	1	3.8
M50	72	M	0.346	0	4.403	390	0.3	2.49	5.02	2	1	0	Intestinal type	moderately to poorly	papillary adenocarcinoma	3	0	11.8	1	8.1
M51	40	M	4.571	8.91	0.518	361	0.3	3.96	1.95	2	1	0	Intestinal type	poorly	tubular adenocarcinoma	1	0	33.6	0	33.6
M52	60	W	0	0.03	0.692	267	0.1	3.04	71.13	2	0	0	Diffuse type	poorly	poorly cohesive adenocarcinoma	0	0	47.6	0	47.6
M53	59	M	0.493	11.1	0	387	0.5	8.96	60.11	2	1	0	Mixed type	moderately	tubular adenocarcinoma	0	0	60.9	0	60.9
M54	78	W	0.078	0	5.964	416	7.1	2.61	26.64	2	0	0	Intestinal type	moderately	tubular adenocarcinoma	3	0	13.47	1	12.63
M55	60	W	0	0	16.397	424	0.5	1.57	1.74	2	1	0	Intestinal type	moderately to poorly	tubular adenocarcinoma	3	1	8.3	1	8.3
M56	80	M	0.071	0	1.209	378	0.5	2.55	10	2	0	1	Intestinal type	moderately	tubular adenocarcinoma	0	0	13.47	0	13.47
M57	71	M	0	0.3	0.588	292	3.9	3.28	11.78	2	0	0	Intestinal type	moderately	tubular adenocarcinoma	0	0	27.57	1	3.2
M58	64	W	0.176	0	1.039	307	0.5	3.02	2	2	0	0	Intestinal type	moderately	tubular adenocaricnoma	3	0	12.53	0	12.53
M59	52	M	0.206	0.1	0.643	416	4.2	6.45	2	2	2	0	Intestinal type	moderately	tubular adenocarcinoma	2	0	22.87	0	22.87
M60	66	M	0	0.02	8.211	317	4.7	1.61	6.23	2	1	0	Intestinal type	moderately	tubular adenocarcinoma	3	0	17.73	0	17.73
M61	77	W	0	0.08	5.64	318	1.9	0.46		2	0	0	Intestinal type	moderately	tubular adenocarcinoma	3	1	37.17	1	37.17

## Sheet: Benign
General Information			cfDNA Levels		Blood Antigens
ID	Age	Sex (W/M)	cfDNA, Bead (ng/µL)	cfDNA, Kit (ng/µL)	LDH (U/L)	CRP (ng/µL)
B1	41	W	0.276	0	327	0.9
B2	59	W	0.193	0.021	281	0.3
B3	61	W	0	0	322	0.1
B4	50	W	0.063	0.046	378	0.2
B5	59	W	0.321	0.046	811	12.9
B6	57	W	0	0.268	398	0.5
B7	46	W	0	0	520	5.7
B8	57	M	0.056	0.063	312	0.2
B9	47	W	0	0.576	318	0.1
B10	61	M	0	0.018	399	3
B11	51	W	0.208	0.101	317	0.3
B12	48	M	0	0	367	0.2
B13	52	M	0.088	0.203	347	3.9
B14	41	M	0	0	297	0.1
B15	27	M	0	0	352	2.4
B16	51	W	0.201	0.076	364	0.3
B17	50	M	0.223	0.018	312	4.7
B18	54	M	0.073	0.031	322	0.1
B19	47	M	0.108	0.606	402	7.1
B20	59	W	0.103	0.088	308	0.1
B21	63	W	0	0	298	6.6
B22	63	M	0	0.096	406	7.7
B23	65	M	0.008	0.203	310	3.1
B24	68	M	0.061	0.018	264	1.9

## Sheet: Healthy
General Information			cfDNA Levels		Blood Antigens
ID	Age	Sex (W/M)	cfDNA, Bead (ng/µL)	cfDNA, Kit (ng/µL)	LDH (U/L)	CRP (ng/µL)
H1	69	W	0	0	507	7
H2	76	W	0	0.203	399	0.5
H3	68	W	0	0.201	377	0.3
H4	57	W	0	0.001		0.1
H5	63	W	0.188	0.138		0.1
H6	70	W	0	0.158		0.1
H7	79	W	0.118	0.003	420	0.9
H8	62	W	0.003	0.031	289	0.1
H9	71	W	0.096	0		0.3
H10	58	W	0.003	0	453	0.3
H11	72	W	0.153	0		8.8
H12	74	W	0.203	0		0.29
H13	75	M	0.096	0
H14	56	M	0	0
H15	57	M	0	0.361
H16	70	M	0.228	0
H17	71	M	0	0.018
